# Supplementary material for: Detection of Antimicrobial Peptides in Stratum Corneum by Mass Spectrometry
Source: Int J Mol Sci. 2021 Apr 19;22(8):4233. doi: 10.3390/ijms22084233 (PMC8073585; doi:10.3390/ijms22084233)
Supplement: Supplementary file 1 [file ijms-22-04233-s001.zip › Table S1.xlsx]

## Sheet: Munka1
Table S1. List of the recruited donors.
Sample code	Donor code	Age	Gender	Status	Location of sampling	Number of collected discs	Pressure time	Type of analysis use
S1	D1	41	female	H	forehead	5	10 sec	Optimization of sample collection
S2	D1	41	female	H	forehead	10	10 sec	Optimization of sample collection
S3	D1	41	female	H	cheek	5	10 sec	Optimization of sample collection
S4	D1	41	female	H	cheek	10	10 sec	Optimization of sample collection
S5	D2	34	male	H	forehead	5	10 sec	Optimization of sample collection
S6	D2	34	male	H	forehead	10	10 sec	Optimization of sample collection
S7	D2	34	male	H	cheek	5	10 sec	Optimization of sample collection
S8	D2	34	male	H	cheek	10	10 sec	Optimization of sample collection
S9	D3	44	female	HS (severe)	armpit	5	10 sec	Design and optimization of PRM-based MS method
S10	D4	30	male	Ps (moderate)	limb	5	10 sec	Design and optimization of PRM-based MS method
S11	D5	40	female	PPR (severe)	cheek	5	10 sec	Design and optimization of PRM-based MS method
S12	D6	44	male	AD (moderate)	thigh	5	10 sec	Design and optimization of PRM-based MS method
S13	D7	34	male	H	forehead	5	10 sec	Design and optimization of PRM-based MS method
S14	D8	30	male	H	forehead	5	10 sec	Optimization of protein elution
S15	D8	30	male	H	forehead	5	10 sec	Optimization of protein elution
S16	D9	43	female	H	forearm	5	10 sec	Comparative analysis of AMP levels of healthy skin regions
S17	D9	43	female	H	forehead	5	10 sec	Comparative analysis of AMP levels of healthy skin regions
S18	D9	43	female	H	armpit	5	10 sec	Comparative analysis of AMP levels of healthy skin regions
S19	D10	35	male	H	forearm	5	10 sec	Comparative analysis of AMP levels of healthy skin regions
S20	D10	35	male	H	forehead	5	10 sec	Comparative analysis of AMP levels of healthy skin regions
S21	D10	35	male	H	armpit	5	10 sec	Comparative analysis of AMP levels of healthy skin regions
S22	D11	41	female	H	forearm	5	10 sec	Comparative analysis of AMP levels of healthy skin regions
S23	D11	41	female	H	forehead	5	10 sec	Comparative analysis of AMP levels of healthy skin regions
S24	D11	41	female	H	armpit	5	10 sec	Comparative analysis of AMP levels of healthy skin regions
S25	D12	42	male	H	forearm	5	10 sec	Comparative analysis of AMP levels of healthy skin regions
S26	D12	42	male	H	forehead	5	10 sec	Comparative analysis of AMP levels of healthy skin regions
S27	D12	42	male	H	armpit	5	10 sec	Comparative analysis of AMP levels of healthy skin regions
S28	D13	28	female	H	forearm	5	10 sec	Comparative analysis of AMP levels of healthy skin regions
S29	D13	28	female	H	forehead	5	10 sec	Comparative analysis of AMP levels of healthy skin regions
S30	D13	28	female	H	armpit	5	10 sec	Comparative analysis of AMP levels of healthy skin regions
S31	D14	28	female	H	forearm	5	10 sec	Comparative analysis of AMP levels of healthy skin regions
S32	D14	28	female	H	forehead	5	10 sec	Comparative analysis of AMP levels of healthy skin regions
S33	D14	28	female	H	armpit	5	10 sec	Comparative analysis of AMP levels of healthy skin regions
S34	D15	46	female	H	forearm	5	10 sec	Comparative analysis of AMP levels of healthy skin regions
S35	D15	46	female	H	forehead	5	10 sec	Comparative analysis of AMP levels of healthy skin regions
S36	D15	46	female	H	armpit	5	10 sec	Comparative analysis of AMP levels of healthy skin regions
S37	D16	44	female	H	forearm	5	10 sec	Comparative analysis of AMP levels of healthy skin regions
S38	D16	44	female	H	forehead	5	10 sec	Comparative analysis of AMP levels of healthy skin regions
S39	D16	44	female	H	armpit	5	10 sec	Comparative analysis of AMP levels of healthy skin regions
S40	D17	27	female	H	forearm	5	10 sec	Comparative analysis of AMP levels of healthy skin regions
S41	D17	27	female	H	forehead	5	10 sec	Comparative analysis of AMP levels of healthy skin regions
S42	D17	27	female	H	armpit	5	10 sec	Comparative analysis of AMP levels of healthy skin regions
S43	D18	27	female	H	forearm	5	10 sec	Comparative analysis of AMP levels of healthy skin regions
S44	D18	27	female	H	forehead	5	10 sec	Comparative analysis of AMP levels of healthy skin regions
S45	D18	27	female	H	armpit	5	10 sec	Comparative analysis of AMP levels of healthy skin regions
S46	D19	30	male	H	forearm	5	10 sec	Comparative analysis of AMP levels of healthy skin regions
S47	D19	30	male	H	forehead	5	10 sec	Comparative analysis of AMP levels of healthy skin regions
S48	D19	30	male	H	armpit	5	10 sec	Comparative analysis of AMP levels of healthy skin regions
S49	D20	26	female	H	forearm	5	10 sec	Comparative analysis of AMP levels of healthy skin regions
S50	D20	26	female	H	forehead	5	10 sec	Comparative analysis of AMP levels of healthy skin regions
S51	D20	26	female	H	armpit	5	10 sec	Comparative analysis of AMP levels of healthy skin regions
S52	D21	49	male	H	forearm	5	10 sec	Comparative analysis of AMP levels of healthy skin regions
S53	D21	49	male	H	forehead	5	10 sec	Comparative analysis of AMP levels of healthy skin regions
S54	D21	49	male	H	armpit	5	10 sec	Comparative analysis of AMP levels of healthy skin regions
S55	D22	18	female	H	forearm	5	10 sec	Comparative analysis of AMP levels of healthy skin regions
S56	D22	18	female	H	forehead	5	10 sec	Comparative analysis of AMP levels of healthy skin regions
S57	D22	18	female	H	armpit	5	10 sec	Comparative analysis of AMP levels of healthy skin regions
S58	D23	21	male	H	forearm	5	10 sec	Comparative analysis of AMP levels of healthy skin regions
S59	D23	21	male	H	forehead	5	10 sec	Comparative analysis of AMP levels of healthy skin regions
S60	D23	21	male	H	armpit	5	10 sec	Comparative analysis of AMP levels of healthy skin regions
